# Supplementary material for: Identification and Characterization of a Novel Prophage Lysin against Streptococcus dysgalactiae
Source: Molecules. 2024 Jul 20;29(14):3411. doi: 10.3390/molecules29143411 (PMC11279900; doi:10.3390/molecules29143411)
Supplement: Supplementary file 1 [file molecules-29-03411-s001.zip]

Archive with 1 entries (1 files):
- molecules-3067125-supplementary.pdf
